# Supplementary material for: The Effects of Dietary Insect Meal from Hermetia illucens Prepupae on Autochthonous Gut Microbiota of Rainbow Trout (Oncorhynchus mykiss)
Source: Animals (Basel). 2019 Apr 2;9(4):143. doi: 10.3390/ani9040143 (PMC6523354; doi:10.3390/ani9040143)
Supplement: Supplementary file 1 [file animals-09-00143-s001.zip]

Archive with 1 entries (1 files):
- animals-470512-supplementary.xlsx
