# Supplementary material for: The Effects of Dietary Insect Meal from Hermetia illucens Prepupae on Autochthonous Gut Microbiota of Rainbow Trout (Oncorhynchus mykiss)
Source: Animals (Basel). 2019 Apr 2;9(4):143. doi: 10.3390/ani9040143 (PMC6523354; doi:10.3390/ani9040143)
Supplement: Supplementary file 1 [file animals-09-00143-s001.zip › animals-470512-supplementary.xlsx]

## Sheet: Foglio1
Table S1: List of OTUs and corresponding number of reads found in trout intestinal mucosa samples
#OTU ID	Taxonomical clasification	Hi 0_1	Hi 0_2	Hi 0_3	Hi 0_4	Hi 0_5	Hi 0_6	Hi 0_7	Hi 0_8	Hi 0_9	Hi 10_1	Hi 10_2	Hi 10_3	Hi 10_4	Hi 10_5	Hi 10_6	Hi 10_7	Hi 10_8	Hi 10_9	Hi 20_1	Hi 20_2	Hi 20_3	Hi 20_4	Hi 20_5	Hi 20_6	Hi 20_7	Hi 20_8	Hi 20_9	Hi 30_1	Hi 30_2	Hi 30_3	Hi 30_4	Hi 30_5	Hi 30_6	Hi 30_7	Hi 30_8	Hi 30_9
Otu1	d:Bacteria, p:Tenericutes, c:Mollicutes, o:Mycoplasmatales, f:Mycoplasmataceae, g:Mycoplasma,	24273	11148	18595	21228	27734	41776	15845	39083	10140	29367	28220	23334	50239	31254	13857	53140	43269	27819	26861	34209	33468	38643	35111	37819	34509	23714	44316	42306	46408	38060	34235	32477	19275	25722	49481	53969
Otu2	d:Bacteria, p:Proteobacteria, c:Gammaproteobacteria, o:Alteromonadales, f:Shewanellaceae, g:Shewanella,	42683	6693	22903	20232	2232	328	14063	2573	6165	12018	4067	11253	590	21124	4541	1371	6698	362	7781	299	276	3453	4711	16	4	77	183	1421	737	700	1412	340	2	16479	79	9
Otu3	d:Bacteria, p:Firmicutes, c:Clostridia, o:Clostridiales, f:Ruminococcaceae, g:Acetanaerobacterium,	2	7	13606	10020	46	333	3	889	175	3	0	0	0	0	0	0	8176	1321	921	0	0	10	6044	174	1	2	0	1060	0	0	263	1	16	0	0	0
Otu4	d:Bacteria, p:Tenericutes, c:Mollicutes, o:Mycoplasmatales, f:Mycoplasmataceae, g:Mycoplasma,	0	0	0	0	0	0	0	0	0	0	0	0	0	0	0	0	114	18936	0	0	0	0	0	0	0	0	0	0	0	0	0	0	0	0	0	0
Otu5	d:Bacteria, p:Proteobacteria, c:Gammaproteobacteria, o:Aeromonadales, f:Aeromonadaceae, g:Aeromonas,	2	3	323	3674	1595	7	789	126	1378	0	19	1616	0	5461	71	1	914	0	31	0	0	41	0	0	0	0	408	20	0	0	0	0	0	14	4	1
Otu18	d:Bacteria, p:Proteobacteria, c:Gammaproteobacteria, o:Enterobacteriales, f:Enterobacteriaceae, g:Citrobacter,	0	5	1350	1562	1478	82	2345	4440	188	2	164	757	10	105	155	11	70	67	34	0	11	70	0	0	7	0	13	19	135	1	13	13	2586	5	36	0
Otu6	d:Bacteria, p:Proteobacteria, c:Gammaproteobacteria, o:Enterobacteriales, f:Enterobacteriaceae, g:Kluyvera,	3	11	275	1573	1820	125	415	3045	32	5	131	2259	4	532	734	1	182	386	5	0	8	21	0	0	6	0	6	1	30	1	5	3	1170	0	139	0
Otu7	d:Bacteria, p:Proteobacteria, c:Gammaproteobacteria, o:Enterobacteriales, f:Enterobacteriaceae, g:Yersinia,	0	0	0	1066	53	0	0	70	0	0	0	0	0	0	0	0	7393	783	0	0	0	117	0	0	50	0	95	0	0	0	9	0	0	0	0	0
Otu8	d:Bacteria, p:Proteobacteria, c:Betaproteobacteria, o:Neisseriales, f:Neisseriaceae, g:Deefgea,	2	0	3130	335	215	2	38	131	11	6	54	82	0	169	70	28	15	0	1	0	0	0	0	0	0	0	0	0	0	0	5	9	1	0	0	0
Otu9	d:Bacteria, p:Proteobacteria, c:Betaproteobacteria, o:Neisseriales, f:Neisseriaceae, g:Deefgea,	1	3	157	1000	2125	2	48	275	31	0	37	90	0	141	9	1	144	1	54	0	0	0	0	0	0	0	2	3	4	0	1	16	3	2	0	0
Otu10	d:Bacteria, p:Proteobacteria, c:Betaproteobacteria, o:Neisseriales, f:Neisseriaceae, g:Rivicola,	5	3	205	123	755	2	141	188	192	4	73	199	18	176	85	21	148	0	22	0	0	0	0	0	0	0	10	8	1	0	15	4	140	1	25	0
Otu11	d:Bacteria, p:Firmicutes, c:Clostridia, o:Clostridiales, f:Clostridiaceae_1, g:Clostridium_sensu_stricto,	91	2	0	0	1	1	72	0	386	3	0	87	0	758	0	1	23	0	14	0	2	0	0	0	0	0	0	0	41	0	17	0	11	1	0	0
Otu15	d:Bacteria, p:Proteobacteria, c:Gammaproteobacteria, o:Enterobacteriales, f:Enterobacteriaceae, g:Pantoea,	16	21	9	5	48	890	10	18	6	0	0	0	0	0	0	0	0	0	0	0	0	0	0	0	0	0	1	0	0	0	21	0	2	1	0	0
Otu12	d:Bacteria, p:Actinobacteria, c:Actinobacteria, o:Actinobacteridae, f:Actinomycetales, g:Micrococcineae,	1	0	0	0	0	18	0	0	0	16	2	5	8	5	1	6	4	2	1	0	1	18	3	10	6	13	19	223	1	35	157	5	30	2	4	0
Otu13	d:Bacteria, p:Proteobacteria, c:Gammaproteobacteria, o:Pseudomonadales, f:Pseudomonadaceae, g:Pseudomonas,	0	0	0	3	542	8	1	13	0	0	4	7	0	0	0	0	0	0	0	0	0	0	0	0	0	0	0	1	0	0	0	0	0	0	0	0
Otu14	d:Bacteria, p:Actinobacteria, c:Actinobacteria, o:Actinobacteridae, f:Actinomycetales, g:Propionibacterineae,	2	0	1	4	5	272	1	2	0	2	3	5	2	16	0	5	4	4	4	3	1	23	1	12	0	13	9	59	7	9	25	2	3	0	1	6
Otu17	d:Bacteria, p:Actinobacteria, c:Actinobacteria, o:Actinobacteridae, f:Actinomycetales, g:Actinomycineae,	0	0	0	0	0	6	0	0	0	3	0	2	4	5	0	2	1	0	2	1	0	4	1	2	15	6	14	141	8	3	88	4	10	4	1	3
Otu23	d:Bacteria, p:Firmicutes, c:Bacilli, o:Bacillales, f:Staphylococcaceae, g:Staphylococcus,	0	2	0	2	0	83	1	0	1	3	0	2	2	3	2	2	1	1	2	1	0	16	4	3	4	23	10	97	3	12	38	0	3	4	0	1
Otu21	d:Bacteria, p:Proteobacteria, c:Gammaproteobacteria, o:Enterobacteriales, f:Enterobacteriaceae,	1	0	1	0	0	12	0	0	6	19	4	23	0	0	1	3	5	2	4	3	3	0	0	2	0	5	1	157	19	13	10	0	0	0	0	4
Otu71	d:Bacteria, p:Proteobacteria, c:Betaproteobacteria, o:Burkholderiales, f:Burkholderiales_incertae_sedis, g:Inhella,	0	0	0	1	6	1	0	13	0	1	3	13	3	7	0	11	0	0	0	0	14	13	2	19	0	3	0	0	0	0	0	6	1	19	11	4
Otu57	d:Bacteria, c:Chloroplast, o:Chloroplast, f:Streptophyta,	2	0	0	2	0	100	1	3	1	0	0	3	0	2	0	0	1	0	0	0	0	1	0	0	0	0	4	19	0	1	9	0	0	0	0	0
Otu16	d:Archaea, p:Korarchaeota, c:Candidatus_Korarchaeum,	0	0	0	0	4	1	1	6	0	0	1	19	1	6	0	1	2	5	1	5	9	3	0	5	0	1	2	3	14	10	5	5	0	10	3	8
Otu30	d:Bacteria, p:Tenericutes, c:Mollicutes, o:Mycoplasmatales, f:Mycoplasmataceae, g:Mycoplasma,	2	0	2	1	3	3	0	2	0	4	3	1	5	2	0	18	4	2	8	1	1	1	4	0	2	2	4	5	6	7	1	3	1	5	13	6
Otu27	d:Bacteria, p:Actinobacteria, c:Actinobacteria, o:Actinobacteridae, f:Actinomycetales, g:Corynebacterineae,	3	0	0	5	0	54	0	1	0	1	0	0	0	1	4	1	0	0	0	0	0	8	0	3	0	0	2	27	3	1	2	0	0	1	0	0
Otu24	d:Bacteria, p:Actinobacteria, c:Actinobacteria, o:Actinobacteridae, f:Actinomycetales, g:Corynebacterineae,	0	0	0	0	0	3	0	0	0	1	0	0	0	0	0	1	0	0	0	0	0	2	0	0	3	7	7	41	3	2	30	0	5	1	0	0
Otu32	d:Bacteria, c:Chloroplast, o:Chloroplast, f:Chlorophyta,	0	0	0	2	6	1	0	6	1	0	2	11	0	0	2	5	6	1	0	1	8	3	2	5	0	3	0	4	13	7	3	1	1	6	3	1
Otu20	d:Bacteria, c:Chloroplast, o:Chloroplast, f:Streptophyta,	20	1	8	1	0	21	5	3	0	3	1	0	1	0	0	2	2	1	1	0	0	0	1	0	0	9	2	5	0	0	6	0	1	1	3	0
Otu19	d:Bacteria, p:Firmicutes, c:Bacilli, o:Bacillales, f:Staphylococcaceae, g:Staphylococcus,	0	0	0	0	0	0	0	0	0	1	1	6	2	0	0	4	0	0	0	1	1	1	8	0	3	6	3	51	0	2	1	1	4	1	0	0
Otu37	d:Bacteria, p:Proteobacteria, c:Alphaproteobacteria, o:Rhizobiales, f:Methylobacteriaceae, g:Methylobacterium,	0	0	0	4	0	6	0	8	0	0	2	7	1	0	0	0	4	7	0	0	5	16	0	6	0	6	2	5	4	0	0	0	1	1	2	10
Otu46	d:Bacteria, p:Bacteroidetes, c:Sphingobacteriia, o:Sphingobacteriales, f:Sphingobacteriaceae, g:Pedobacter,	0	0	1	0	1	0	0	3	0	4	1	3	0	3	0	4	1	2	2	8	6	0	0	8	0	1	0	2	10	4	3	0	0	6	9	1
Otu22	d:Bacteria, p:Proteobacteria, c:Alphaproteobacteria, o:Rhizobiales, f:Methylobacteriaceae, g:Methylobacterium,	0	0	0	0	1	5	1	2	0	0	0	3	1	1	5	0	0	6	1	0	2	6	1	4	0	5	3	6	6	1	9	0	1	1	1	7
Otu33	d:Bacteria, p:Firmicutes, c:Bacilli, o:Lactobacillales, f:Lactobacillaceae, g:Lactobacillus,	0	0	0	0	0	4	0	0	0	6	0	0	0	2	0	0	1	0	0	0	0	0	2	0	2	4	1	30	0	5	16	0	1	0	1	1
Otu70	d:Bacteria, p:Proteobacteria, c:Alphaproteobacteria, o:Rhodospirillales, f:Acetobacteraceae, g:Stella,	21	2	0	0	2	32	2	1	0	1	0	2	2	1	0	0	0	0	1	0	0	0	0	0	0	1	2	1	0	0	0	0	1	1	0	1
Otu38	d:Bacteria, p:Firmicutes, c:Bacilli, o:Lactobacillales, f:Enterococcaceae, g:Enterococcus,	0	0	0	0	0	1	0	0	0	0	0	6	1	1	0	0	0	0	0	0	0	0	3	1	2	1	2	29	0	5	15	1	3	0	0	0
Otu62	d:Bacteria, p:Actinobacteria, c:Actinobacteria, o:Actinobacteridae, f:Actinomycetales, g:Corynebacterineae,	0	0	0	0	0	0	0	0	0	3	1	0	0	0	0	0	0	1	0	0	0	1	0	2	7	3	0	32	0	3	15	1	0	0	0	0
Otu34	d:Bacteria, p:Firmicutes, c:Bacilli, o:Bacillales, f:Staphylococcaceae, g:Staphylococcus,	0	0	0	0	0	11	0	0	0	0	0	0	2	0	1	1	0	0	0	1	0	9	1	1	0	1	1	4	0	1	15	0	0	1	0	1
Otu26	d:Bacteria, p:Proteobacteria, c:Alphaproteobacteria, o:Rhizobiales, f:Bradyrhizobiaceae, g:Bradyrhizobium,	0	0	1	0	2	7	0	0	0	0	0	0	1	1	3	0	0	3	0	2	0	0	4	1	0	2	4	1	5	0	3	0	1	1	2	1
Otu51	d:Bacteria, p:Firmicutes, c:Bacilli, o:Lactobacillales, f:Streptococcaceae, g:Lactococcus,	1	0	0	2	11	0	0	27	0	0	0	0	0	0	0	0	0	0	0	1	0	0	0	0	0	0	0	0	0	0	0	0	0	0	0	0
Otu64	d:Bacteria, p:Firmicutes, c:Clostridia, o:Clostridiales, f:Clostridiaceae_1, g:Clostridium_sensu_stricto,	1	1	0	0	0	0	5	0	18	0	0	0	0	2	0	0	0	0	0	0	0	0	0	0	0	0	0	0	0	0	0	0	4	0	0	0
Otu61	d:Bacteria, p:Actinobacteria, c:Actinobacteria, o:Actinobacteridae, f:Actinomycetales, g:Micrococcineae,	0	0	0	0	0	2	0	0	0	0	0	0	0	0	0	0	0	0	0	0	0	1	1	0	0	2	1	24	0	0	0	0	0	0	0	0
Otu63	d:Bacteria, p:Firmicutes, c:Bacilli, o:Lactobacillales, f:Aerococcaceae, g:Globicatella,	0	0	0	0	0	0	0	0	0	1	0	0	0	0	1	0	0	0	1	0	1	1	0	0	2	0	0	17	0	0	5	0	1	0	0	0
Otu28	d:Bacteria, p:Actinobacteria, c:Actinobacteria, o:Actinobacteridae, f:Actinomycetales, g:Corynebacterineae,	0	0	0	0	0	6	0	0	0	0	0	0	2	0	0	0	0	0	0	0	0	0	2	0	0	2	0	15	2	0	0	0	0	0	0	0
Otu72	d:Bacteria, p:Actinobacteria, c:Actinobacteria, o:Actinobacteridae, f:Actinomycetales, g:Corynebacterineae,	0	0	0	0	2	20	0	0	0	0	0	0	0	0	0	0	0	0	0	0	0	0	0	0	0	1	1	2	0	0	0	0	0	2	0	0
Otu55	d:Bacteria, p:Actinobacteria, c:Actinobacteria, o:Actinobacteridae, f:Actinomycetales, g:Micrococcineae,	0	0	0	0	0	2	0	0	0	2	0	0	0	0	0	1	0	0	0	0	0	0	0	0	1	0	2	11	0	0	9	0	0	0	0	0
Otu31	d:Bacteria, p:Actinobacteria, c:Actinobacteria, o:Actinobacteridae, f:Actinomycetales, g:Micrococcineae,	0	0	0	0	0	21	0	0	0	0	0	0	0	0	0	2	1	0	0	0	0	0	0	0	0	0	0	0	0	0	1	0	2	0	0	0
Otu29	d:Bacteria, p:Proteobacteria, c:Gammaproteobacteria, o:Gammaproteobacteria_incertae_sedis, f:Candidatus_Carsonella,	0	0	0	1	2	0	0	1	0	1	1	2	0	4	0	5	0	0	0	1	1	0	0	0	0	0	0	1	1	1	0	1	0	0	1	1
Otu69	d:Bacteria, p:Proteobacteria, c:Gammaproteobacteria, o:Alteromonadales, f:Shewanellaceae, g:Shewanella,	11	1	2	6	0	0	0	0	1	0	0	0	0	2	0	0	0	0	1	0	0	0	0	0	0	0	0	0	0	0	0	0	0	1	0	0
Otu43	d:Bacteria, p:Firmicutes, c:Bacilli, o:Lactobacillales, f:Carnobacteriaceae, g:Carnobacterium,	0	0	0	1	2	2	0	2	2	0	0	0	0	0	0	0	6	3	0	0	0	0	0	0	0	0	0	0	0	0	0	0	0	0	0	0
Otu25	d:Bacteria, p:Firmicutes, c:Bacilli, o:Bacillales, f:Staphylococcaceae, g:Jeotgalicoccus,	0	0	0	0	0	1	0	0	0	0	0	0	0	0	0	0	0	0	0	0	0	5	0	0	0	0	1	5	0	0	6	0	0	0	0	0
Otu52	d:Bacteria, p:Proteobacteria, c:Epsilonproteobacteria, o:Campylobacterales, f:Campylobacteraceae, g:Campylobacter,	0	0	0	0	0	0	0	1	0	0	0	1	0	0	0	0	0	0	0	0	0	3	2	3	0	0	0	0	1	2	0	0	0	1	2	0
Otu73	d:Bacteria, p:Firmicutes, c:Clostridia, o:Clostridiales, f:Lachnospiraceae, g:Clostridium_XlVa,	0	0	0	0	0	0	0	0	0	0	0	0	0	0	0	0	0	0	0	0	0	1	0	0	0	0	2	6	0	2	2	0	0	2	0	1
Otu65	d:Bacteria, p:Firmicutes, c:Bacilli, o:Lactobacillales, f:Lactobacillaceae, g:Lactobacillus,	0	0	0	0	0	0	0	0	0	2	0	0	0	0	0	0	0	0	0	0	0	0	0	0	1	0	0	5	0	0	6	0	1	0	0	0
Otu58	d:Bacteria, p:Firmicutes, c:Bacilli, o:Bacillales, f:Bacillaceae_2, g:Oceanobacillus,	0	0	0	0	0	7	0	0	0	0	0	0	0	0	0	0	0	0	0	0	0	0	0	0	0	0	2	4	0	0	0	0	0	0	0	0
Otu74	d:Bacteria, p:Firmicutes, c:Bacilli, o:Bacillales, f:Bacillaceae_1, g:Bacillus,	0	0	0	0	0	0	0	0	0	0	0	0	0	0	0	0	0	0	0	0	0	12	0	0	0	0	0	1	0	0	0	0	0	0	0	0
Otu36	d:Bacteria, p:Actinobacteria, c:Actinobacteria, o:Actinobacteridae, f:Actinomycetales, g:Micrococcineae,	0	0	0	0	0	4	0	0	0	0	0	0	0	0	0	0	0	0	0	0	0	2	0	0	0	1	0	0	0	0	5	0	0	0	0	0
Otu60	d:Bacteria, p:Firmicutes, c:Bacilli, o:Lactobacillales, f:Streptococcaceae, g:Streptococcus,	0	0	0	0	0	1	0	0	0	0	0	0	0	0	0	0	0	0	0	0	0	1	0	0	0	0	1	2	0	0	5	0	0	0	0	0
Otu35	d:Bacteria, p:Bacteroidetes, c:Flavobacteriia, o:Flavobacteriales, f:Flavobacteriaceae, g:Pustulibacterium,	0	0	0	0	0	0	0	0	0	0	0	0	0	0	0	0	0	0	0	0	0	9	0	0	0	0	0	0	0	0	0	0	0	0	0	0
Otu45	d:Bacteria, p:Firmicutes, c:Bacilli, o:Lactobacillales, f:Lactobacillaceae, g:Lactobacillus,	0	0	0	0	0	0	0	0	0	0	0	0	0	0	0	0	1	0	0	0	0	0	0	0	0	0	0	2	0	0	6	0	0	0	0	0
Otu66	d:Bacteria, p:Proteobacteria, c:Alphaproteobacteria, o:Rhizobiales, f:Brucellaceae, g:Ochrobactrum,	0	0	0	0	0	3	0	0	0	0	0	0	0	0	0	0	0	0	0	0	0	0	0	0	0	0	0	0	0	0	5	0	1	0	0	0
Otu56	d:Bacteria, c:Chloroplast, o:Chloroplast, f:Euglenida,	0	0	0	0	0	0	0	1	0	0	0	0	0	0	0	0	1	0	0	0	0	0	0	0	0	0	0	0	3	1	0	1	0	0	1	0
Otu42	d:Bacteria, p:Firmicutes, c:Bacilli, o:Lactobacillales, f:Streptococcaceae, g:Streptococcus,	0	0	0	0	0	0	0	0	0	0	0	0	0	0	0	0	0	0	0	1	0	0	0	0	0	0	1	0	0	0	5	0	0	0	0	0
Otu40	d:Bacteria, p:Firmicutes, c:Clostridia, o:Clostridiales, f:Ruminococcaceae, g:Clostridium_IV,	0	0	0	0	0	0	0	0	0	0	0	0	0	0	0	0	0	0	0	0	0	0	0	0	0	0	0	0	0	0	7	0	0	0	0	0
Otu68	d:Bacteria, p:Actinobacteria, c:Actinobacteria, o:Actinobacteridae, f:Actinomycetales, g:Micrococcineae,	0	0	0	0	0	2	0	0	0	1	0	0	0	0	0	0	0	0	0	0	0	0	0	0	0	0	0	0	0	0	3	0	0	0	0	0
Otu44	d:Bacteria, p:Fusobacteria, c:Fusobacteriia, o:Fusobacteriales, f:Fusobacteriaceae, g:Fusobacterium,	0	0	0	0	0	1	0	0	0	0	0	0	0	0	1	0	0	0	0	0	0	0	0	0	0	0	0	0	0	0	4	0	0	0	0	0
Otu39	d:Bacteria, p:Firmicutes, c:Clostridia, o:Clostridiales, f:Clostridiaceae_1, g:Clostridium_sensu_stricto,	0	0	0	0	0	0	0	0	0	0	0	0	0	0	0	0	0	0	0	0	0	0	1	0	0	1	0	1	0	0	2	0	0	0	0	0
Otu41	d:Bacteria, p:Proteobacteria, c:Alphaproteobacteria, o:Sphingomonadales, f:Sphingomonadaceae, g:Sphingomonas,	0	0	0	0	0	0	0	0	0	0	0	0	0	0	0	0	0	0	0	0	0	0	0	0	0	0	0	3	1	0	0	0	0	0	0	0
Otu59	d:Bacteria, p:Proteobacteria, c:Epsilonproteobacteria, o:Campylobacterales,f:Campylobacteraceae, g:Campylobacter,	0	0	0	0	0	0	0	0	0	0	0	0	0	0	0	0	0	0	0	0	0	0	0	0	0	0	0	4	0	0	0	0	0	0	0	0
Otu48	d:Bacteria, p:Actinobacteria, c:Actinobacteria, o:Actinobacteridae, f:Actinomycetales, g:Actinomycineae,	0	0	0	0	0	0	0	0	0	0	0	0	0	0	0	0	0	0	0	0	0	0	0	0	0	0	0	0	0	0	4	0	0	0	0	0
Otu49	d:Bacteria, p:Actinobacteria, c:Actinobacteria, o:Actinobacteridae, f:Actinomycetales, g:Micrococcineae,	0	0	0	0	0	0	0	0	0	0	0	0	0	0	0	0	0	0	0	0	0	0	0	0	0	0	0	0	0	0	4	0	0	0	0	0
Otu53	d:Bacteria, p:Actinobacteria, c:Actinobacteria, o:Actinobacteridae, f:Bifidobacteriales, g:Bifidobacteriaceae,	0	0	0	0	0	0	0	4	0	0	0	0	0	0	0	0	0	0	0	0	0	0	0	0	0	0	0	0	0	0	0	0	0	0	0	0
Otu54	d:Bacteria, p:Proteobacteria, c:Alphaproteobacteria, o:Caulobacterales, f:Hyphomonadaceae, g:Hyphomonas,	0	0	0	0	0	0	0	0	0	0	0	0	0	0	0	0	0	0	0	0	0	0	0	4	0	0	0	0	0	0	0	0	0	0	0	0
Otu67	d:Bacteria, p:Firmicutes, c:Bacilli, o:Bacillales, f:Paenibacillaceae_1, g:Paenibacillus,	0	0	0	0	0	2	0	0	0	0	0	0	0	0	0	0	0	0	0	0	0	0	0	0	0	0	0	2	0	0	0	0	0	0	0	0
Otu50	d:Bacteria, p:Firmicutes, c:Bacilli, o:Lactobacillales, f:Aerococcaceae, g:Facklamia,	0	0	0	0	0	0	0	0	0	0	0	0	0	0	0	0	0	0	0	0	0	0	0	0	2	0	0	0	0	0	0	0	0	0	0	0
Otu47	d:Bacteria, c:Chloroplast, o:Chloroplast, f:Chlorophyta,	0	0	0	0	0	0	0	0	2	0	0	0	0	0	0	0	0	0	0	0	0	0	0	0	0	0	0	0	0	0	0	0	0	0	0	0
